# Supplementary material for: Effect of Hypertrophic Scar Fibroblast-Derived Exosomes on Keratinocytes of Normal Human Skin
Source: Int J Mol Sci. 2023 Mar 24;24(7):6132. doi: 10.3390/ijms24076132 (PMC10094451; doi:10.3390/ijms24076132)
Supplement: Supplementary file 1 [file ijms-24-06132-s001.zip]

Archive with 1 entries (1 files):
- ijms-1983258-supplementary.pdf
